# Supplementary material for: An Objective Approach to Determining the Weight Ranges of Prey Preferred by and Accessible to the Five Large African Carnivores
Source: PLoS One. 2014 Jul 2;9(7):e101054. doi: 10.1371/journal.pone.0101054 (PMC4079238; doi:10.1371/journal.pone.0101054)
Supplement: Table S1 — Details of carnivore kill and prey abundance data used to calculate preferred and accessible prey weight ranges. The sources, location and timing of African studies, and the number of kills recorded in each, used by [5]–[9], and used again in this paper, to calculate preferred prey weight ranges of cheetah, leopard, lion, spotted hyaena and wild dog. (XLSX) [file pone.0101054.s001.xlsx]

## Sheet: Appendix 1
Carnivore	Country	Site	Years/Period	No. kills	Source
Cheetah
	Kenya	Nairobi National Park	1966	53	Eaton (1974)
			1966–1967	13	Foster & McLaughlin (1968)
			1967–1969	183	McLaughlin (1970)
	Namibia	Etosha National Park	1975–1978	63	Berry (1981)
	South Africa	Hluhluwe-Umfolozi Park	Early 1980s	144	Whateley & Brooks (1985)
		Kalahari Gemsbok National Park	1974–1988	229	Mills (1990)
		Klaserie Private Nature Reserve	1979–1981	27	Kruger (1988)
		Kruger National Park	1956–65 South	458	Pienaar (1969)
			1956–65 Central	417	As above
			1956–65 North	222	As above
			1987–1990	68	Broomhall (2001)
			Early 1990s	61	Mills & Biggs (1993)
		Kwandwe Game Reserve	2003	127	Bissett (2004)
			2004	94	As above
		Madikwe Game Reserve	1996–1998	56	Hayward et al. (2006b)
		Phinda Resource Reserve	1992–1996	325	Hunter (1998)
		Pilanesberg National Park	1997	16	Hofmeyr & van Dyk (1998)
		Shamwari Game Reserve	2003	29	Hayward et al. (2006b)
			2004	65	As above
			2005	33	As above
		Timbavati Game Reserve	1964–1966	47	Hirst (1969)
	Tanzania	Serengeti National Park	Late 1950s	Only % shown	Wright (1960)
			1965–1966	23	Kruuk & Turner (1967)
			1966–1967	138	Schaller (1968)
			1970s	443	Frame (1986) in Caro (1994)
			Late 1980s	417	Caro (1994)
	Zambia	Kafue National Park	1960–1963	33	Mitchell et al. (1965)
	Zimbabwe	Wankie (Hwange) National Park	1969–1973	39	Wilson (1975)
Leopard
	Central African Republic	Manovo-Gounda-St Floris National Park	1982-1984	23	Ruggiero (1991)
	Kenya	Lakapia Ranches	1989–1995	57	Mizutani (1999)
	Namibia	Kaudom National Park	1990s	131	Stander et al. (1997)
	South Africa	Hluhluwe-Umfolozi Park	Early 1980s	64	Whateley & Brooks (1985)
		Kalahari Gemsbok National Park	1974–1988	80	Mills (1990)
			1976–1992	80	Bothma et al (1997)
			1976–1983	20	Bothma & le Riche (1984)
		Klaserie Private Nature Reserve	1979–1981	95	Kruger (1988)
		Kruger National Park	1956–65 South	1881	Pienaar (1969)
			1956–65 Central	1808	As above
			1956–65 North	1798	As above
			1973-1975 Sabie River	151	Bailey (1993)
			1973-1975 Nwaswitchaka River	91	As above
			Early 1990s	61	Mills & Biggs (1993)
			Early 1990s	63	Mills & Biggs (1993)
		Madikwe Game Reserve	1996–1998	26	Hayward et al. (2006a)
		Phinda Game Reserve	1992–1998	228	As above
			2002–2005	187	As above
		Shamwari Game Reserve	2004	28	As above
		Timbavati Game Reserve	1964	20	Hirst (1969)
			1965	86	As above
			1966	46	As above
			1967	16	As above
		Waterberg – Melk River	1986–7	60	Grimbeek (1992)
		Waterberg – Naboomspruit	1986–7	18	As above
	Tanzania	Serengeti National Park	Late 1950s	Only % shown	Wright (1960)
			1965–1966	55	Kruuk & Turner (1967)
			1968–1971	172	Schaller (1972)
			1972–1973	36	Bertram (1982)
	Zambia	Kafue National Park	1960–1963	96	Mitchell et al. (1965)
	Zimbabwe	Wankie (Hwange) National Park	1972–1973	54	Wilson (1975)
Lion
	Botswana	Savuti, Chobe National Park	Wet season	49	Viljoen (1993)
			Dry season	67	As above
	Central African Republic	Manova-Gounda-St. Floris	1982-84	102	Ruggiero 1991b
	Congo	Albert National Park	1950's	100	Bourliere & Verschuren (1960)
	Kenya	Nairobi National Park	1966	68	Foster & McLaughlin (1967)
			1967	61	As above
			1968–1972	375	Rudnai (1974)
		Masai-Mara Game Reserve	1973–1974	220	Saba et al. (1979)
	Namibia	Etosha National Park	1975–1978	110	Berry (1981)
			Unstated	232	Stander & Albon (1993)
	South Africa	Hluhluwe-Umfolozi Park	1965–1968	83	Steele (1970)
			Umfolozi	123	Whateley & Brooks (1985)
			Hluhluwe	102	As above
			1990s	1075	Maddock et al. (1996)
		Kalahari Gemsbok National Park	1971–1982	45	Eloff (1984)
			1974–1982	401	Mills (1984)
		Kruger National Park	1956–65 North	3189	Pienaar (1969)
			1956–65 South	3205	As above
			1956–65 Centr.	5792	As above
			1969	1155	Bryden (1976)
			1970	997	As above
			1971	830	As above
			Early 1990s	Only % shown	Mills & Biggs (1993)
			1990s	216	Harrington et al. (1999)
		Madjuma Game Reserve	1998	30	Power (2002)
			1999	55	As above
		Phinda Resource Reserve	1992–1996	397	Hunter (1998)
		Timbavati Game Reserve	1964	45	Hirst (1969)
			1965	174	As above
			1966	223	As above
			1967	97	As above
	Tanzania	Lake Manyara	1967–68	61	Makacha & Schaller (1969)
		Ngorongoro	1970–1972	94	Elliott & Cowan (1978)
		Selous	1974	77	Rodgers (1974)
			1993–2002	50	Creel & Creel (2002)
		Serengeti	1950s	Only % shown	Wright (1960)
			1965–1966	110	Kruuk & Turner (1967)
			1966–1969 Masai Pride	552	Schaller (1972)
			1966–1969 All	1007	As above
	Uganda	Queen Elizabeth (Ruwenzori) National Park	Ishashi Pride	35	Van Orsdol (1982; 1984)
			Mweya Pride	24	As above
	Zambia	Kafue National Park	1962–1964	410	Mitchell et al. (1965)
	Zimbabwe	Mana Pools National Park	1968–1969	17	Dunham (1992)
			1981–1984	38	As above
			1985–1989	57	As above
Spotted hyaena
	Botswana	Moremi Game Reserve	1986–1988	93	Cooper (1990)
	Kenya	Aberdare National Park	1986–1987	311	Sillero-Zubiri & Gottelli (1992)
		Masai Mara National Reserve	1988–1995 Jan–Jun	355	Cooper et al. (1999)
			1988–1995 Jul–Sep	355	As above
			1988–1995 Oct–Dec	355	As above
	Namibia	Namib-Nauklauf Park	1976–1977	621	Tilson et al. (1980)
			1989	129	Skinner et al. (1992)
	Senegal	Niokolo Koba National Park	1995–1996	Only % shown	di Silvestre et al. (2000)
	South Africa	Addo Elephant National Park	2004	35	Hayward (2006)
		Hluhluwe-Umfolozi Park	1989	162	Skinner et al. (1992)
		Kalahari Gemsbok National Park	1974–1988	346	Mills (1990)
		Kruger National Park	1956–65	170	Pienaar (1969)
			1982–1984	24	Henschel & Skinner (1990)
			Early 1990s	27	Mills & Biggs (1993)
		Mkuze Game Reserve	1989	190	Skinner et al. (1992)
		Timbavati Game Reserve	1964	35	Hirst (1969)
			1965	24	As above
			1973–1975	749	Bearder (1977)
	Tanzania	Ngorongoro Crater	1965–1969	240	Kruuk (1972)
			1996–1999	82	Höner et al. (2002)
		Serengeti National Park	1965–1969	220	Kruuk (1972)
African wild dog
	Kenya	Aitong	1989	29	Fuller et al. (1995)
	South Africa	Hluhluwe-Umfolozi Park	Early 1980s	85	Whateley & Brooks (1985)
			1992–1994	346	Krüger (1996)
		Kruger National Park	1956–65 South	1399	Pienaar (1969)
			1956–65 Central	422	As above
			1956–65 North	929	As above
			Early 1990s	52	Mills & Biggs (1993)
		Madikwe Game Reserve	1996	69	Hayward et al. (2006c)
			1997	76	Hayward et al. (2006c)
			1998	78	Hayward et al. (2006c)
		Pilanesberg National Park	1999–2001	137	van Dyk & Slotow (2003)
		Shambala Private Game Reserve	2002	56	Rhodes & Rhodes (2004)
		Shamwari Game Reserve	2004	58	Hayward et al. (2006c)
			2005	47	Hayward et al. (2006c)
		Timbavati Game Reserve	1964–1968	19	Hirst (1969)
	Tanzania	Ngorongoro Crater	1965–1966	50	Estes & Goddard (1967)
		Selous Game Reserve	1993–1999	180	Creel & Creel (2002)
		Serengeti National Park	Late 1950s	1	Wright (1960)
			1965–1966	42	Kruuk & Turner (1967)
			1966–1969 Migration	131	Schaller (1972)
			1966–1969 Resident	66	As above
	Zambia	Kafue National Park	1960–1963	96	Mitchell et al. (1965)
	Zimbabwe	Wankie (Hwange) National Park	1972–1973	75	Wilson (1975)
		Savé Conservancy	1990s	430	Pole et al. (2004)
Bailey, T.N. (1993). The African leopard: ecology and behavior of a solitary felid. New York: Columbia University Press.
Bearder, S.K. (1977). Feeding habits of spotted hyaenas in a woodland habitat. E. Afr. Wildl. J. 15, 263–280.
Berry, H.H. (1981). Abnormal levels of disease and predation as limiting factors for wildebeest in the Etosha National Park. Madoqua 12, 242–253.
Bertram, B.C.B. (1982) Leopard ecology as studied by radio tracking. Symp. Zool. Soc. Lond., 49, 341–352.
Bissett, C. (2004). The feeding ecology, habitat selection and hunting behaviour of re-introduced cheetah on Kwandwe Private Game Reserve, Eastern Cape
Province. MSc thesis, Rhodes University, South Africa.
Bothma, J.D.P. & Le Riche, E.A.N. (1984). Aspects of the ecology and the behaviour of the leopard Panthera pardus in the Kalahari Desert. Koedoe 84, 259–279.
Bothma, J.D.P., Van Rooyen, N. & Le Riche, E.A.N. (1997). Multivariate analysis of the hunting tactics of Kalahari leopards. Koedoe 40, 41–56.
Hayward, M.W. & Kerley, G.I.H. (2008). Prey preferences and dietary overlap amongst Africa’s large predators. S. Afr. J. Wildl. Res.38, 93–108.
Bourliere, F. & Verschuren, J. (1960). L’ecologie des ongules du Parc National Albert. Brussels: Parcs National Congo Belge.
Broomhall, L.S. (2001). Cheetah Acinonyx jubatus ecology in the Kruger National Park: a comparison with other studies across the grassland–
woodland gradient in African savannas. MSc thesis, University of Pretoria, Pretoria, South Africa
Bryden, B.R. (1976). The biology of the African lion (Panthera leo, Linn 1758) in the Kruger National Park. MSc thesis, University of Pretoria,
Pretoria, South Africa.
Caro, T.M. (1994). Cheetahs of the Serengeti Plains: group living in an asocial species. Chicago: University of Chicago Press.
Cooper, S.M. (1990). The hunting behaviour of spotted hyaenas (Crocuta crocuta) in a region containing both sedentary and migratory populations
of herbivores. Afr. J. Ecol. 28, 131–141.
Cooper, S.M., Holekamp, K.E.& Smale, L. (1999). A seasonal feast: long-termanalysis of feeding behaviour in the spotted hyaena (Crocuta
crocuta). Afr. J. Ecol. 37, 149–160.
Creel, S. & Creel, N.M. (2002). The African wild dog: behavior, ecology, and conservation. Princeton: Princeton University Press.
Di Silvestre, I., Novelli, O.& Bogliani, G. (2000). Feeding habits of the spotted hyaena in the Niokolo Koba National Park, Senegal. Afr. J. Ecol. 38, 102–107.
Dunham, K.M. (1992). Response of a lion (Panthera leo) population to changing prey availability. J. Zool. 227, 330–333.
Eaton, R.L. (1974). The cheetah: the biology, ecology, and behavior of an endangered species. New York: Van Nostrand Reinhold Company.
Elliott, J.P. & Cowan, I.M. (1978). Territoriality, density, and prey of the lion in Ngorongoro Crater, Tanzania. Can. J. Zool. 56, 1726–1734.
Eloff, F.C. (1984). Food ecology of the Kalahari lion, Panthera leo vernayi. Koedoe 84, 249–258.
Estes, R.D. & Goddard, J. (1967). Prey selection and hunting behavior of the African wild dog. J. Wildl. Manag. 31, 52–70.
Foster, J.B. & McLaughlin, R. (1968). Nairobi National Park game census, 1967. E. Afr. Wildl. J. 6, 152–154.
Fuller, T.K., Nicholls, T.H. & Kat, P.W. (1995). Prey and estimated food consumption of African wild dogs in Kenya. S. Afr. J. Wildl. Res. 25, 106–110.
Grimbeek, A.M. (1992). The ecology of the leopard (Panthera pardus) in the Waterberg. MSc thesis, University of Pretoria, Pretoria, South Africa.
Harrington, R., Owen-Smith, N., Viljoen, P.C., Biggs, H.C., Mason, D.R. & Funston, P.J. (1999). Establishing the causes of the roan
antelope decline in the Kruger National Park, South Africa. Biol. Cons. 90, 69–78.
Hayward, M.W. (2006). Prey preferences of the spotted hyaena Crocuta crocuta and evidence of dietary competition with lion Panthera leo. J. Zool. 270, 606–614.
Hayward, M.W., Henschel, P., O'Brien, J., Hofmeyr, M., Balme, G.& Kerley, G.I.H. (2006a). Prey preferences of the leopard (Panthera
pardus). J. Zool. 270, 298–313.
Hayward, M.W., Hofmeyr, M., O'Brien, J. & Kerley, G.I.H. (2006b). Prey preferences of the cheetah Acinonyx jubatus: morphological
limitations or the need to capture rapidly consumable prey before kleptoparasites arrive? J. Zool. 270, 615–627.
Hayward, M.W., O'Brien, J., Hofmeyr, M. & Kerley, G.I.H. (2006c). Prey preferences of the African wild dog Lycaon pictus: ecological
requirements for their conservation. J. Mammal. 87, 1122–1131.
Henschel, J.R. & Skinner, J.D. (1990). The diet of spotted hyaenas Crocuta crocuta in Kruger National Park. Afr. J. Ecol. 28, 69–82.
Hirst, S.M. (1969). Predation as a limiting factor of large ungulate populations in a Transvaal lowveld nature reserve. Zool. Afr. 4, 199–230.
Hofmeyr, M.& Van Dyk, G. (1998). Cheetah introductions to two north-west parks: case studies from Pilanesburg National Park and Madikwe
Game Reserve. Cheetahs as game ranch animals (ed B.L. Penzhorn), pp. 60–71. Wildlife Group of the South African Veterinary Association,
Onderstepoort, South Africa.
Honer, O.P., Wachter, B. & East, M.L. (2002). The response of spotted hyaenas to long-term changes in prey populations: functional
response and interspecific kleptoparasitism. J. Anim. Ecol. 71, 236–246.
Hunter, L.T.B. (1998). The behavioural ecology of reintroduced lions and cheetahs in the Phinda Resource Reserve, KwaZulu-Natal, South
Africa. PhD thesis, University of Pretoria, Pretoria, South Africa.
Kruger, J.E. (1988). Interrelationships between the larger carnivores of the Klaserie Private Nature Reserve with special reference to the
leopard Panthera pardus (Linnaeus, 1758) and the cheetah Acinonyx jubatus (Schreber, 1775). MSc thesis, University of Pretoria, Pretoria, South Africa.
Kruger, S.C. (1996). The feeding ecology of the African wild dogLycaon pictus in the Hluhluwe-Umfolozi Park.MSc thesis, University of Natal,
Pietermaritzburg, South Africa.
Kruuk, H. (1972). The spotted hyaena. Chicago: University of Chicago Press.
Kruuk, H. & Turner, M. (1967). Comparative notes on predation by lion, leopard, cheetah and wild dog in the Serengeti Area, East Africa. Mammalia 31, 1–27.
Maddock, A., Anderson, A., Carlisle, F., Galli, N., James, A., Verster, A. & Whitfield, W. (1996). Changes in lion numbers in
Hluhluwe-Umfolozi Park. Lammergeyer 44, 6–18.
Makacha, S. & Schaller, G.B. (1969). Observations on lions in the Lake Manyara National Park, Tanzania. E. Afri. Wildl. J. 7, 99–103.
McLaughlin, R. (1970). Aspects of the biology of the cheetah (Acinonyx jubatus, Schreber) in Nairobi National Park. MSc thesis, University of
Nairobi, Nairobi, Kenya.
Mills, M.G.L. (1984). Prey selection and feeding habits of the large carnivores in the southern Kalahari. Koedoe 27, 281–294.
Mills, M.G.L. (1990). Kalahari hyaenas: comparative behavioural ecology of two species. London: Unwin Hyman.
Mills, M.G.L.& Biggs, H.C. (1993). Prey apportionment and related ecological relationships between large carnivores in Kruger National Park.
Symp. Zool. Soc. Lond. 65, 253–268.
Mitchell, B.L., Shenton, J.B. & Uys, J.C.M. (1965). Predation on large mammals in the Kafue National Park, Zambia. Zool. Afr. 1, 297–318.
Mizutani, F. (1999). Impact of leopards on a working ranch in Laikipia, Kenya. Afr. J. Ecol. 37, 211–225.
Pienaar, U.D.V. (1969). Predator-prey relationships amongst the larger mammals of the Kruger National Park. Koedoe 12, 108–176.
Pole, A., Gordon, I.J., Gorman, M.L. & Macaskill, M. (2004). Prey selection by African wild dogs (Lycaon pictus) in southern Zimbabwe.
J. Zool. 262, 207–215.
Power, R.J. (2002). Prey selection of lions Panthera leo in a small, enclosed reserve. Koedoe 45, 67–75.
Rhodes, R. & Rhodes, G. (2004). Prey selection and use of natural and man-made barriers by African wild dogs while hunting. S. Afr. J. Wildl. Res. 34, 135–142.
Rodgers, W.A. (1974). The lion (Panthera leo, Linn.) population of the eastern Selous Game Reserve. E. Afr. Wildl. J. 12, 313–317.
Rudnai, J. (1974). The pattern of lion predation in Nairobi Park. E. Afr. Wildl. J. 12, 213–225.
Ruggiero, R.G. (1991b). Prey selection of the lion (Panthera leo L.) in theManovo-Gounda-St. Floris National Park, Central African Republic. Mammalia 55, 23–33.
Saba, A.R.K., Ajayi, S.S. & Halstead, L.B. (1979). Predator–prey interactions: a case-study in the Masai-Mara Game Reserves, Kenya.
Wildlife management in savannah woodland, pp. 41–49. London: Taylor & Francis.
Schaller, G.B. (1968). Hunting behaviour of the cheetah in the Serengeti National Park, Tanzania. E. Afr. Wildl. J. 6, 95–100.
Schaller, G.B. (1972). The serengeti lion. Chicago: University of Chicago Press.
Sillero-Zubiri, C. & Gottelli, D. (1992). Feeding ecology of spotted hyaenas (Mammalia: Crocuta crocuta) in a mountain forest habitat. J. Afr. Zool. 106, 169–176.
Skinner, J.D., Funston, P.J., Van Aarde, R.J., Van Dyk, G.& Haupt, M.A. (1992). Diet of spotted hyaenas in some mesic and arid southern
African game reserves adjoining farmland. S. Afr. J. Wildl. Res. 22, 119–121.
Stander, P.E. & Albon, S.D. (1993) Hunting success of lions in a semi-arid environment. Symp. Zool. Soc. Lond. 65, 127–143.
Stander, P.E., Haden, P.J., Kaqece & Ghau, (1997). The ecology of asociality in Namibian leopards. J. Zool. 242, 343–364.
Steele, N.A. (1970). A preliminary report on the lions in the Umfolozi and Hluhluwe Game Reserves. Lammergeyer 11, 68–79.
Tilson, R.L., Vonblottnitz, F.& Henschel, J.R. (1980). Prey selection by spotted hyaena (Crocuta crocuta) in the Namib Desert. Madoqua 12, 41–49.
Van Dyk, G.& Slotow, R. (2003). The effects of fences and lions on the ecology of African wild dogs reintroduced to Pilanesberg National Park,
South Africa. Afr. Zool. 38, 79–94.
Van Orsdol, K.G. (1982). Ranges and food habits of lions in Rwenzori National Park, Uganda. Symp. Zool. Soc. Lond. 49, 325–340.
Van Orsdol, K.G. (1984). Foraging behaviour and hunting success of lions in Queen Elizabeth National Park, Uganda. Afr. J. Ecol. 22, 79–99.
Viljoen, P.C. (1993). The effects of changes in prey availability on lion predation in a large natural ecosystem in northern Botswana.
Symp. Zool.Soc. Lond. 65, 193–213.
Whateley, A. & Brooks, P.M. (1985). The carnivores of the Hluhluwe and Umfolozi Game Reserves: 1973–1982. Lammergeyer 35, 1–27.
Wilson, V.J. (1975). Mammals of the Wankie National Park, Rhodesia. Trustees of the National Museums and Monuments of Rhodesia, Salisbury, Rhodesia.
Wright, B.S. (1960). Predation on big game in East Africa. J. Wildl. Manag. 24, 1–15.
