# Supplementary material for: An Objective Approach to Determining the Weight Ranges of Prey Preferred by and Accessible to the Five Large African Carnivores
Source: PLoS One. 2014 Jul 2;9(7):e101054. doi: 10.1371/journal.pone.0101054 (PMC4079238; doi:10.1371/journal.pone.0101054)
Supplement: Table S3 — Details of carnivore kill and prey abundance data used to test preferred and accessible prey weight ranges. The sources, location and timing of African studies, and the number of kills recorded in each, used to assess the mean percentage of the diet accounted for by the preferred and accessible prey weight ranges determined in this study. (XLSX) [file pone.0101054.s003.xlsx]

## Sheet: Appendix 3
Carnivore	Country	Site	Years/Period	No. kills	Source
Cheetah
	South Africa	Amakhala Private Game Reserve	2007 - 2009	148	Clements (2012) using Razzaq (unpubl. data)
		Amakhala Private Game Reserve	2010 - 2011	144	As above
		Kwandwe Private Game Reserve	2005	60	Bissett (2007 & unpubl. data)
		Kwandwe Private Game Reserve	2006	17	As above
		Kwandwe Private Game Reserve	2007	16	As above
		Mala Mala Private Game Reserve	1988 - 2000	139	Radloff & du Toit (2004)
		Mount Camdeboo Private Game Reserve	2009 - 2011	36	Clements (2012) using Larson (unpubl. data)
		Phinda Resource Reserve	1998 - 2010	276	Clements (2012) using Burke (unpubl. data)
		Sabi Sands Wildtuin	2005 - 2011	36	Clements (2012) using Grover (unpubl. data)
		Sanbona Game Reserve	2003 - 2007	85	Voster (2011)
		Samara Private Game Reserve	June 2011 - July 2012	35	Clements (2012)
		Samara Private Game Reserve	June 2010 - May 2011	29	As above
		Shamwari Game Reserve	2006	60	Clements (2012) using O'Brien (unpubl. data)
		Shamwari Game Reserve	2007	34	As above
Leopard
	Central African Republic	Dzanga-Sangha Reserve	1992 - 1994	150	Ray & Sunquist (2001)
	Coˆ te d’Ivoire (Ivory Coast)	Comoe´ National Park	1990 - 1993 Rainy Season	94	Bodendorfer et al. (2006)
		Comoe´ National Park	1990 - 1993 Dry Season	94	As above
		Marahoue´ National Park	1983 Rainy Season	124	As above
		Marahoue´ National Park	1983 Dry Season	149	As above
	Gabon	Ivindo National Park site L3	2003 - 2004	65	Henschel et al. (2011)
		Ivindo National Park site L4		82	As above
		Central Gabon site L2		32	As above
	South Africa	Baviaanskloof Provincial Nature Reserve	2004	16	Ott et al. (2007)
		Baviaanskloof Rangelands		25	As above
		Mala Mala Private Game Reserve	1988 - 2000	1450	Radloff & du Toit (2004)
		Phinda Resource Reserve	1999 - 2011	165	Clements (2012) using Burke (unpubl. data)
		Sabi Sands Wildtuin	2005 - 2011	3172	Clements (2012) using Grover (unpubl. data)
		Soutspansberg Mountain Range	2007-2008	100	Chase-Grey (2011)
		Waterberg	2005 - 2007	39	Swanepol (2008)
		Welgevonden Private Game Reserve	2010 - 2011	69	Jooste et al. (2013)
	Zambia	Chanjuzi Game Management Area	2006 - 2008	225	Ray & Friedrich (2011)
		Luambe National Park		194	As above
		Luawata Game Management Area		40	As above
		Nyampala Game Management Area		49	As above
	Zimbabwe	Savé Valley Conservancy		67	Mbizah et al. (2012)
Lion
	Cameroon	Faro National Park	2000 - 2001	105	Breuer (2005)
		Waza National Park	2007 - 2009	135	Visser (2009)
	Coˆ te d’Ivoire (Ivory Coast)	Comoe´ National Park	1990 - 1993 Rainy Season	54	Bodendorfer et al. (2006)
		Comoe´ National Park	1990 - 1993 Dry Season	49	As above
	South Africa	Addo Elephant National Park	2003 - 2004	115	Hayward et al.(2007)
			2004 - 2005	82	As above
		Greater Makalali Conservancy	1998	69	Hayward et al.(2007)
			2000	36	As above
			2001	50	As above
		Karongwe Game Reserve	2000	88	Lehmann et al. (2008)
			2001	90	As above
			2002	120	As above
			2003	113	As above
			2004	87	As above
			2005	90	As above
		Kwandwe Private Game Reserve	2003 - 2007	344	Bissett (2007)
		Kruger National Park	2005 - 2007	236	Tambling et al. (2012)
		Madikwe Game Reserve	1996	37	Hayward et al.(2007)
			1997	46	As above
			1998	164	As above
		Mala Mala Private Game Reserve	1988 - 2000	2129	Radloff & du Toit (2004)
		Phinda Resource Reserve	1999 - 2011	1260	Clements (2012) using Burke (unpubl. data)
		Sabi Sands Wildtuin	2005 - 2011	1641	Clements (2012) using Grover (unpubl. data)
		Sanbona Game Reserve	2003 - 2007	91	Voster (2011)
		Shamwari Game Reserve	2001	78	Hayward et al.(2007)
			2002	124	As above
			2003	78	As above
			2004	129	As above
	Zimbabwe	Hwange National Park	1998 - 2004	191	Loveridge et al. (2006)
			2005 - 2007	245	Davidson et al. (2013)
		Savé Valley Conservancy		21	Mbizah et al. (2012)
		Wankie (Hwange) National Park	1974	39	Wilson (1975) / Hayward et al. (2007)
Spotted Hyaena
	Botswana	Mashatu Game Reserve	2004	539	Kuhn (2012)
	Cameroon	Faro National Park	2000 - 2001	148	Breuer (2005)
	Namibia	Etosha National Park	Central 2000 & 2004 - 2005	26	Trinkel (2010)
			Eastern 2000 & 2004 - 2005	24	As above
	South Africa	Addo Elephant National Park	2007 - 2008	55	Wentworth (2009)
		Sabi Sands Wildtuin	2005 - 2011	64	Grover (unpubl. data)
	Zimbabwe	Savé Valley Conservancy		78	Mbizah et al. (2012)
Wild dog
	Cameroon	Faro National Park	2000 - 2001	13	Breuer (2005)
	South Africa	Kwandwe Private Game Reserve	2003 - 2007	147	Bissett (2007)
		Mala Mala Private Game Reserve	1988 - 2000	176	Radloff & du Toit (2004)
		Sabi Sands Wildtuin	2005 - 2011	264	Clements (2012) using Grover (unpubl. data)
		Shambala Private Game Reserve	2002 - 2003	56	Rhodes & Rhodes (2004)
		Venetia Limpopo Nature Reserve	2002 - 2004	304	Davies-Mostert et al. (2010)
	Zimbabwe	Savé Valley Conservancy		72	Mbizah et al. (2012)
Bodendorfer, T., Hoppe-Dominik, B., Fischer, F., Linsenmair, K.E. (2006). Prey of the leopard (Panthera pardus) and the lion (Panthera leo) in the Comoe and
Marahoue National Parks, Cote d'lvoire, West Africa. Mammalia 70, 231-246.
Bissett, C. (2007). The Feeding and Spatial Ecologies of the Large Carnivore Guild on Kwandwe Private Game Reserve. PhD thesis, Rhodes University, Grahamstown.
Breuer, T. (2005). Diet choice of large carnivores in northern Cameroon. Afr. J. Ecol. 43, 97–106.
Chase-Grey, J. (2011). Leopard population dynamics, trophy hunting and conservation in the Soutpansberg Mountains, South Africa. PhD thesis, Durham Unviersity, Durham.
Clements, H.S. (2012). Incorporating prey demographics and predator social structure into prey selection and carrying capacity estimates for cheetah. MSc. thesis,
Nelson Mandela Metropolitan University, Port Elizabeth.
Davidson, Z., Valeix, M., Van Kesteren, F., Loveridge, A.J., Hunt, J.E., Murindagomo, F. & Macdonald, D.W. (2013). Seasonal Diet and Prey Preference of the African
Lion in a Waterhole-Driven Semi-Arid Savanna. PloS one 8, e55182.
Davies-Mostert, H.T., Mills, M.G., Kent, V. & Macdonald, D.W. (2010). Reducing potential sources of sampling bias when quantifying the diet of the African wild dog
through scat analysis. South African Journal of Wildlife Research 40, 105-113.
Hayward, M.W., O'Brien, J., Hofmeyr, M. & Kerley, G.I.H. (2007). Testing predictions of the prey of lion derived from modeled prey preferences. J. Wildl. Manag. 71, 1567-1575.
Henschel, P., Hunter, L.T.B., Coad, L., Abernethy, K.A., & Mühlenberg, M. (2011). Leopard prey choice in the Congo Basin rainforest suggests exploitative competition
with human bushmeat hunters. J. Zool. 285, 11-20.
Jooste, E., Hayward, M.W., Pitman, R.T. & Swanepoel, L.H. (2013). Effect of prey mass and selection on predator carrying capacity estimates. Eur. J. Wildl. Res. 1-8.
Kuhn, B.F. (2012). Bone Accumulations of Spotted Hyaenas (Crocuta crocuta, Erxleben, 1777) as Indicators of Diet and Human Conflict; Mashatu, Botswana. Int. J. Ecol. 178348
Loveridge, A.J., Hunt, J.E., Murindagomo, F., & Macdonald, D.W. (2006). Influence of drought on predation of elephant (Loxodonta africana) calves by
lions (Panthera leo) in an African wooded savannah. J. Zool. 270, 523–530.
Mbizah, M.M., Marino, J. & Groom, R.J. (2012). Diet of Four Sympatric Carnivores in Savé Valley Conservancy, Zimbabwe: Implications for Conservation of the African
Wild Dog (Lycaon pictus). S. Afr. J. Wildl. Res. 42, 94-103.
Ott, T., Kerley, G.I. & Boshoff, A.F. (2007). Preliminary observations on the diet of leopards (Panthera pardus) from a conservation area and adjacent rangelands in the
Baviaanskloof region, South Africa. Afr. Zool. 42, 31-37.
Radloff, F.G.T. & du Toit, J.T. (2004). Large predators and their prey in a southern African savanna: a predator’s size determines its prey size range. J. Anim. Ecol. 73, 410–423.
Ray, R.R. & Friedrich, R. (2011). Ecology and population status and the impact of trophy hunting of the leopard Panthera pardus (LINNAEUS, 1758)
in the Luambe National Park and surrounding Game Management Areas in Zambia. PhD thesis, University of Bonn, Bonn.
Ray, J. & Sunquist, M. (2001). Trophic relations in a community of African rainforest carnivores. Oecologia 127, 395-408.
Rhodes, R., & Rhode\s, G. (2004). Prey selection and use of natural and man-made barriers by African wild dogs while hunting. S. Afr. J. Wildl. Res. 34, 135-142.
Swanepoel, L.H. (2008). Ecology and conservation of leopards, Panthera pardus, on selected game ranches in the Waterberg region, Limpopo, South Africa.
PhD thesis, University of Pretoria, Pretoria.
Tambling, C.J., Laurence, S.D., Bellan, S.E., Cameron, E.Z., Du Toit, J.T. & Getz, W.M. (2012). Estimating carnivoran diets using a combination of carcass observations
and scats from GPS clusters. J. Zool. 286, 102-109.
Trinkel, M. (2010). Prey selection and prey preferences of spotted hyenas Crocuta crocuta in the Etosha National Park, Namibia. Ecol. Res. 25, 413-417.
Vorster, P.H. (2011). The feeding and spatial ecology of cheetahs (Ancinoynx jubatus) and lions (Panthera leo) in the Little Karoo, South Africa. MSc thesis,
Rhodes University, Grahamstown.
Visser, H. (2009). Factors influencing lion (Panthera leo) home range, movement and diet in Waza National Park, Cameroon. Environment and Development Student
Report no. 311, Leiden University, Leiden.
Wentworth, J.C. (2009). Prey Preference of the Spotted Hyaena (Crocuta crocuta) in the Addo Elephant National Park, South Africa. BSc (Hons) thesis,
Nelson Mandela Metorpolitan University, Port Elizabeth.
Wilson, V.J. (1975). Mammals of the Wankie National Park, Rhodesia. Trustees of the National Museums and Monuments of Rhodesia, Salisbury, Rhodesia.
