# Supplementary material for: An Objective Approach to Determining the Weight Ranges of Prey Preferred by and Accessible to the Five Large African Carnivores
Source: PLoS One. 2014 Jul 2;9(7):e101054. doi: 10.1371/journal.pone.0101054 (PMC4079238; doi:10.1371/journal.pone.0101054)
Supplement: Code S1 — Code used to generated segmented linear relationships using the segmented generalized linear function in the segmented package [21] of the open source statistical program R (R Development Core Team 2012). (R) [file pone.0101054.s004.r]

####Code S1####
####Code used to generate segmented glms to assess changes in predator prey preference####
####Developed by CJ Tambling in 2012###

library(segmented)     #open segmented package
x <- c(51,52,53,54,55,56,57,58,59,60)     #generate 10 prey species weights between 51kg and 60kg
y <- c(1.33,2.67,4,5.33,6.67,7.33,8.0,8.67,9.33,10)     #generate cumulative preference values, where the first five prey species are preferred twice as much (JI+1 = 1.33) as the second five prey species (J.I.+1 = 0.67)
mod1 <- glm(y ~ x)     #fit a simple glm   
print(summary(mod1))
res.mod <- segmented.glm(mod1,seg.Z=~x,psi=list(x=NA),control=seg.control(stop.if.error=FALSE,n.boot=0,it.max=100,K=1))     #fit a segmented glm, K sets number of break points
print(summary(res.mod))
plot(res.mod)     # plots segmented model   
points(y~x)                      
